# Supplementary material for: Copper Chaperone for Superoxide Dismutase FoCCS1 in Frankliniella occidentalis May Be Associated with Feeding Adaptation after Host Shifting
Source: Insects. 2022 Aug 29;13(9):782. doi: 10.3390/insects13090782 (PMC9501208; doi:10.3390/insects13090782)
Supplement: Supplementary file 1 [file insects-13-00782-s001.zip]

Archive with 3 entries (3 files):
- Article_SupportingInformation.pdf
- Figure S1.tif
- Figure S2.tif
